# Supplementary material for: Analysis of Operator Expertise in MRI/TRUS Fusion-Guided Prostate Biopsy
Source: Cancers (Basel). 2025 Nov 28;17(23):3811. doi: 10.3390/cancers17233811 (PMC12691296; doi:10.3390/cancers17233811)
Supplement: Supplementary file 1 [file cancers-17-03811-s001.zip]

Archive with 1 entries (1 files):
- cancers-3941024-supplementary.pdf
